# Supplementary material for: Cultivated Escherichia coli diversity in intestinal microbiota of Crohn's disease patients and healthy individuals: Whole genome data
Source: Data Brief. 2019 Dec 5;28:104948. doi: 10.1016/j.dib.2019.104948 (PMC6923290; doi:10.1016/j.dib.2019.104948)
Supplement: Multimedia component 1 [file mmc1.xlsx]

## Sheet: patients-metadata
Patient ID	Gender	Age	Disease type	Anti-inflammatory therapy	Steroids	Immunosupessors at admission	Biological therapy	Date of diagnosis
77vzk	female	25	ileocolitis	no	no	yes (azathioprine)	yes (Remicade)	2010
57vzk	female	47	colitis	yes (mesalasine)	no	no	no	2013
188vzk	female	18	ileitis	yes (mesalasine)	no	no	no	2014
189vzk	female	22	ileocolitis	yes (mesalasine)	no	yes (azathioprine)	no	2013
190vzk	male	52	colitis	yes (mesalasine)	no	no	no	2012
191vzk	female	23	colitis	no	yes (prednisolonum)	yes (azathioprine)	no	2009
192vzk	female	21	colitis	no	yes (prednisolonum)	yes (azathioprine)	no	2009
194vzk	female	45	colitis	yes (mesalasine)	no	no	no	2010
196vzk	male	34	ileocolitis	yes (sulfasalazine)	no	no	yes (Humira)	2014
199vzk	male	54	ileocolitis	no	yes (prednisolonum)	yes (mercaptopurine)	no	2006
200vzk	female	19	ileitis	no	no	no	yes (Humira)	2016
206vzk	male	45	colitis	no	yes (prednisolonum)	yes (azathioprine)	yes (Golimumab)	2017
214vzk	female	20	colitis	no	yes (prednisolonum)	yes (mercaptopurine)	yes (Simponi)	2004
225vzk	male	26	ileitis	no	no	no	no	2018
2k	male	53	healthy	no	no	no	no	no
4k	female	59	healthy	no	no	no	no	no
6k	male	28	healthy	no	no	no	no	no
7k	female	32	healthy	no	no	no	no	no
13k	female	57	healthy	no	no	no	no	no
14k	female	28	healthy	no	no	no	no	no
18k	female	33	healthy	no	no	no	no	no
20k	female	46	healthy	no	no	no	no	no
24k	male	24	healthy	no	no	no	no	no
25k	female	24	healthy	no	no	no	no	no
27k	female	20	healthy	no	no	no	no	no
34k	male	41	healthy	no	no	no	no	no
36k	male	24	healthy	no	no	no	no	no
37k	male	22	healthy	no	no	no	no	no
44k	female	28	healthy	no	no	no	no	no
45k	male	36	healthy	no	no	no	no	no
52k	female	42	healthy	no	no	no	no	no
53k	male	43	healthy	no	no	no	no	no
