# Supplementary material for: Cultivated Escherichia coli diversity in intestinal microbiota of Crohn's disease patients and healthy individuals: Whole genome data
Source: Data Brief. 2019 Dec 5;28:104948. doi: 10.1016/j.dib.2019.104948 (PMC6923290; doi:10.1016/j.dib.2019.104948)
Supplement: Multimedia component 2 [file mmc2.xlsx]

## Sheet: strains
Individual ID	Diagnosis	Lab strain ID	ID in NCBI	CFU/g of feces, *10^3	Cultivated E. coli proportion in community, %	Lactose metabolism	Hemolytic activity	Serotype	Phylogroup
14k	Healthy	1_14_1	SAMN12571328	23.94	28.5	yes	no	O~:H7	E
		1_14_11, 1_14_2	SAMN12571330	49.98	59.5	yes	no	O~:H28	C
		1_14_12, 1_14_3	SAMN12571329	10.08	12	yes	no	O147:H7	B1
18k	Healthy	1_18_1, 1_18_11	SAMN12571331	19200	96	no	no	O169:H9	E
		1_18_16	SAMN12571332	800	4	yes	no	O17/O44:H18	D
2k	Healthy	1_2_1	SAMN12571333	1	100	yes	no	O9:H19	B1
20k	Healthy	1_20_1	SAMN12571334	1	50	yes	no	O7:H4	A
		1_20_2	SAMN12571335	1	50	yes	no	O17/O44:H18	D
24k	Healthy	1_24_1	SAMN12571336	3.1	62	yes	no	O117:H25	A
25k	Healthy	1_25_1, 1_25_12	SAMN12571337	3717	97.3	no	no	O144:H45	C
		1_25_11	SAMN12571338	38.2	1	yes	no	O~:H37	A
		1_25_13	SAMN12571339	11.46	0.3	yes	no	O13:H30	A
		1_25_14	SAMN12571340	30.6	0.8	no	no	O144:H45	C
34k	Healthy	1_34_1, 1_34_12	SAMN12571342	47.7	79.5	yes	no	O30:H4	C
		1_34_10	SAMN12571341	12.3	20.5	yes	yes	O25:H30	A
37k	Healthy	1_37_1	SAMN12571343	580	100	yes	no	O105:H6	C
13k	Healthy	1_39_1,1_39_14	SAMN12571344	361	95	yes	yes	O6:H1	B2
		1_39_12	SAMN12571345	19	5	yes	no	O~:H4	C
4k	Healthy	1_4_1	SAMN12571346	3.388	15.4	yes	no	O8:H30	B1
		1_4_11, 1_4_3	SAMN12571348	10.494	47.7	yes	no	O12:H20	B1
		1_4_13	SAMN12571347	3.036	13.8	yes	no	O132:H28	A
		1_4_5	SAMN12571349	1.694	7.7	yes	no	O10:H48	C
		1_4_7	SAMN12571350	3.388	15.4	yes	no	O15:H18	D
44k	Healthy	1_44_1	SAMN12571351	11.4	0.4	yes	no	O25:H18	D
		1_44_4	SAMN12571352	2838.6	99.6	no	no	O12:H4	C
45k	Healthy	1_45_1, 1_45_21	SAMN12571353	36.89	15.5	yes	no	O18ab:H14	A
		1_45_11, 1_45_22	SAMN12571354	201.1	84.5	yes	no	O~:H32	C
52k	Healthy	1_52_1	SAMN12571355	25	5	no	no	O106:H33	A
		1_52_13	SAMN12571356	475	95	yes	no	O8:H30	C
53k	Healthy	1_53_1	SAMN12571357	4	100	yes	no	O8:H30	C
6k	Healthy	1_6_19	SAMN12571358	141.6	59	yes	no	O120:H48	D
		1_6_9	SAMN12571359	84	35	yes	no	O21:H4	B1
7k	Healthy	1_7_1	SAMN12571360	1	100	yes	no	O1:H7	F
27k	Healthy	27к_1	SAMN12571361	267.3	13.5	yes	no	O11:H18	D
		27к_11, 27к_9	SAMN12571362	1712.7	86.5	yes	no	O78:H2	C
36k	Healthy	36к_1	SAMN12571384	131.58	15.3	yes	yes	O15:H18	D
		36к_11, 36к_15,36к_8	SAMN12571385	728.42	84.7	yes	no	O18ac:H7	B2
188vzk	CD	3_188_1, 3_188_11	SAMN12571363	3500	100	yes	yes	O28ab:H9	C
189vzk	CD	3_189_1	SAMN12571364	135	100	yes	no	O128ac:H12	A
191vzk	CD	3_191_1, 3_191_11	SAMN12571365	2280	100	yes	no	O88:H25	B1
192vzk	CD	3_192_1	SAMN12571366	0.99	33	yes	no	O128ac:H12	A
		3_192_2, 3_192_3	SAMN12571367	1.98	66	yes	no	O6:H1	B2
196vzk	CD	3_196_1	SAMN12571368	76.8	60	yes	no	O17/O44:H18	D
		3_196_7	SAMN12571369	51.2	40	yes	no	O8:H9	C
199vzk	CD	3_199_1	SAMN12571370	1.8	3	no	no	O19:H4	C
		3_199_3	SAMN12571371	58.2	97	yes	no	O17/O44:H18	D
200vzk	CD	3_200_1, 3_200_21	SAMN12571372	50.92	76	yes	no	O19:H4	C
		3_200_11	SAMN12571373	16.08	24	no	no	O144:H45	C
206vzk	CD	3_206_1	SAMN12571374	998.4	78	yes	no	O102:H6	D
		3_206_11	SAMN12571375	281.6	22	yes	no	O15:H6	D
214vzk	CD	3_214_1	SAMN12571376	1.02	6	no	no	O25:H18	D
		3_214_2, 3_214_3, 3_214_6	SAMN12571377	7.8217	73.1	yes	no	O8:H20	A
225vzk	CD	3_225_1	SAMN12571378	1.92	16	no	no	O~:H6	C
		3_225_3	SAMN12571379	0.96	8	yes	yes	O1:H7	B2
		3_225_4, 3_225_5	SAMN12571380	9.12	76	yes	no	O126:H27	A
57vzk	CD	3_57_1	SAMN12571381	1	100	yes	no	O17/O44:H18	D
77vzk	CD	3_77_1, 3_77_10	SAMN12571382	24.975	92.5	yes	no	O6:H16	A
		3_77_5	SAMN12571383	2.025	7.5	yes	no	O107:H27	C
190vzk	CD	CD64_12, CD64_14, CD64_17, CD64_20	SAMN12571386	2390.16	86.6	yes	no	O166:H15	D
		CD64_2	SAMN12571387	35.88	1.3	yes	no	O4:H45	A
		CD64_3, CD64_7	SAMN12571389	71.76	2.6	yes	no	O~:H20	C
		CD64_5	SAMN12571388	35.88	1.3	yes	no	O154:H9	A
		CD64_9	SAMN12571390	35.88	1.3	yes	no	O~:H30	C
194vzk	CD	CD69_1, CD69_10	SAMN12571391	136	100	yes	no	O112ac:H16	B1
